# Supplementary material for: Determination of silicon dioxide in fluorite by ICP OES with closed digestion and boric acid complex reaction
Source: PLoS One. 2025 Dec 11;20(12):e0338898. doi: 10.1371/journal.pone.0338898 (PMC12697986; doi:10.1371/journal.pone.0338898)
Supplement: S1 Fig — (XLSX) [file pone.0338898.s001.xlsx]

## Sheet: S1-Fig 2
Volume of nitric acid (mL)	Silicon dioxide mass concentration (%)
	GBW07251	GBW07253	GBW07254
2	4.35	8.67	0.65
3	5.54	11.85	0.82
4	4.66	13.96	0.87
5	8.36	14.17	0.87
6	8.36	14.16	0.85
7	8.35	14.15	0.88
