# Supplementary material for: Determination of silicon dioxide in fluorite by ICP OES with closed digestion and boric acid complex reaction
Source: PLoS One. 2025 Dec 11;20(12):e0338898. doi: 10.1371/journal.pone.0338898 (PMC12697986; doi:10.1371/journal.pone.0338898)
Supplement: S2 Fig — (XLSX) [file pone.0338898.s002.xlsx]

## Sheet: S2-Fig 3
Volume of hydrofluoric acid (mL)	Silicon dioxide mass concentration (%)
	GBW07251	GBW07253	GBW07254
0.5	2.66	3.57	0.75
1	6.94	9.26	0.81
1.5	8.31	13.16	0.88
2	8.37	14.23	0.87
2.5	8.36	14.19	0.86
3	8.39	14.25	0.87
