# Supplementary material for: Determination of silicon dioxide in fluorite by ICP OES with closed digestion and boric acid complex reaction
Source: PLoS One. 2025 Dec 11;20(12):e0338898. doi: 10.1371/journal.pone.0338898 (PMC12697986; doi:10.1371/journal.pone.0338898)
Supplement: S3 Fig — (XLSX) [file pone.0338898.s003.xlsx]

## Sheet: S3-Fig 4
digestion times (min)	Silicon dioxide mass concentration (%)
	GBW07251	GBW07253	GBW07254
15	3.56	5.55	0.65
20	7.14	11.31	0.87
25	8.33	13.66	0.88
30	8.35	14.21	0.87
35	8.37	14.17	0.86
40	8.36	14.22	0.88
