# Supplementary material for: Determination of silicon dioxide in fluorite by ICP OES with closed digestion and boric acid complex reaction
Source: PLoS One. 2025 Dec 11;20(12):e0338898. doi: 10.1371/journal.pone.0338898 (PMC12697986; doi:10.1371/journal.pone.0338898)
Supplement: S4 Fig — (XLSX) [file pone.0338898.s004.xlsx]

## Sheet: S4-Fig 5
Volume of boric acid (mL)	Silicon dioxide mass concentration (%)
	GBW07251	GBW07253	GBW07254
4	987	853	1453
5	615	445	748
6	199	178	378
7	37.6	28.6	76.4
8	1.53	1.07	1.62
9	0.101	0.114	0.151
10	0.022	0.023	0.035
11	0.016	0.021	0.023
12	0.015	0.017	0.015
