# Supplementary material for: Determination of silicon dioxide in fluorite by ICP OES with closed digestion and boric acid complex reaction
Source: PLoS One. 2025 Dec 11;20(12):e0338898. doi: 10.1371/journal.pone.0338898 (PMC12697986; doi:10.1371/journal.pone.0338898)
Supplement: S1 Table — (XLSX) [file pone.0338898.s005.xlsx]

## Sheet: S1-Table 3
National Standard Materials	value 1	value 2	value 3	value 4	value 5	value 6	value 7	value 8	SD	RSD	Recommended Values	RE
	%	%	%	%	%	%	%	%	%	%	%	%
GBW07250	4.71	4.73	4.69	4.75	4.72	4.68	4.78	4.72286	0.0345033	0.730559	4.72	0.0605327
GBW07251	8.37	8.41	8.36	8.44	8.33	8.35	8.42	8.38286	0.040708	0.48561	8.35	0.393499
GBW07253	14.13	14.11	14.16	14.09	14.13	14.15	14.06	14.1186	0.0348466	0.246814	14.15	-0.22211
GBW07254	0.84	0.82	0.83	0.85	0.84	0.83	0.86	0.838571	0.0134519	1.60414	0.87	-3.61248
GBW(E)070102	18.11	18.14	18.07	18.13	18.06	18.09	18.16	18.1086	0.0371612	0.205213	18.04	0.380108
GBW(E)070106	7.63	7.65	7.69	7.73	7.72	7.71	7.66	7.68429	0.0382349	0.497572	7.68	0.0558036
