# Supplementary material for: Determination of silicon dioxide in fluorite by ICP OES with closed digestion and boric acid complex reaction
Source: PLoS One. 2025 Dec 11;20(12):e0338898. doi: 10.1371/journal.pone.0338898 (PMC12697986; doi:10.1371/journal.pone.0338898)
Supplement: S2 Table — (XLSX) [file pone.0338898.s006.xlsx]

## Sheet: S2-Table 4
Samples	value 1	value 2	value 3	value 4	value 5	value 6	value 7	value 8	SD	RSD	Determination Value of Standard method	RE
	%	%	%	%	%	%	%	%	%	%	%	%
XS1	4.13	4.13	4.09	4.12	4.11	4.08	4.14	4.11429	0.0222539	0.540895	4.12	0.138696
XS2	5.16	5.1	5.08	5.09	5.14	5.09	5.11	5.11	0.0294392	0.57611	5.11	0
XS3	6.67	6.61	6.58	6.63	6.57	6.56	6.62	6.60571	0.0386683	0.585377	6.62	0.215796
XS4	0.54	0.56	0.58	0.59	0.56	0.55	0.57	0.564286	0.0171825	3.045	0.58	2.70936
XS5	14.59	14.65	14.52	14.57	14.63	14.58	14.59	14.59	0.0420317	0.288086	14.67	0.545331
